# Supplementary material for: Synergistic mutations in soluble guanylyl cyclase (sGC) reveal a key role for interfacial regions in the sGC activation mechanism
Source: J Biol Chem. 2019 Oct 23;294(48):18451–64. doi: 10.1074/jbc.RA119.011010 (PMC6885636; doi:10.1074/jbc.RA119.011010)
Supplement: Supporting Information [file supp_RA119.011010_155745_2_supp_413175_pzbbbb.zip]

Archive with 5 entries (4 files):
- Movie_S1.mp4
- __MACOSX/
- __MACOSX/._Movie_S1.mp4
- Movie_S2.mp4
- __MACOSX/._Movie_S2.mp4
